# Supplementary material for: High expression of miR-125b-2 and SNORD116 noncoding RNA clusters characterize ERG-related B cell precursor acute lymphoblastic leukemia
Source: Oncotarget. 2017 Mar 21;8(26):42398–413. doi: 10.18632/oncotarget.16392 (PMC5522075; doi:10.18632/oncotarget.16392)
Supplement: Supplementary file 2 [file oncotarget-08-42398-s002.xlsx]

## Sheet: ST2-A
Supplementary table 2: Top differentially regulated probe sets identified by class comparison analysis between ERG-related and non-ERG-related groups.
A: Probe sets most up-regulated in the ERG-related group (172, Ifdr<0.05, FC>1.5). Sixty-one probe sets (highlighted in bold) were in common with the 100 probe sets published by Harvey et al. as specifically up-regulated in “cluster 6” in the high risk St. Jude cohort [15].
lfdr, local false discovery rate; FC, fold change.
Probe set	Gene symbol	lfdr	means non-ERG-related	means ERG-related	FC (mean ERG-related - mean non-ERG-related)
228863_at	PCDH17	1.1704e-08	2.82571	8.42235	5.59664
227289_at	PCDH17	3.6062e-09	2.97425	8.27099	5.29674
204066_s_at	AGAP1	1.3298e-07	4.81709	9.8196	5.00251
1555579_s_at	PTPRM	1.3298e-07	3.57513	8.4982	4.92307
220059_at	STAP1	1.1182e-11	6.25625	10.814	4.55777
205656_at	PCDH17	2.0728e-09	4.16828	8.50913	4.34085
1554343_a_at	STAP1	1.1182e-11	5.49915	9.76898	4.26982
209602_s_at	GATA3	1.1182e-11	3.69986	7.84684	4.14698
230537_at	NA	1.4932e-08	3.96508	8.10579	4.14072
209604_s_at	GATA3	1.1182e-11	6.96936	11.0846	4.11528
234985_at	LDLRAD3	9.3992e-06	3.39108	7.32848	3.9374
240758_at	NA	3.9157e-08	3.32551	7.23794	3.91243
205413_at	MPPED2	0.00146284	2.82185	6.6394	3.81755
1559280_a_at	NA	0.00348401	2.61195	6.42685	3.8149
215692_s_at	MPPED2	0.00025278	3.27913	6.95036	3.67122
219489_s_at	NA	1.2406e-05	4.27322	7.90684	3.63362
203329_at	PTPRM	1.333e-07	3.60195	7.19306	3.5911
203921_at	CHST2	1.2645e-06	7.24677	10.7856	3.53885
215177_s_at	ITGA6	1.1182e-11	6.95372	10.4861	3.53241
239956_at	NA	1.4032e-05	3.68542	7.20998	3.52456
225613_at	MAST4	1.1182e-11	4.74407	8.26732	3.52325
1552398_a_at	NA	6.1987e-06	4.83712	8.33581	3.49869
202746_at	ITM2A	1.1182e-11	6.01268	9.44984	3.43716
206756_at	CHST7	4.2891e-07	4.92598	8.32994	3.40396
216623_x_at	TOX3	0.0442201	2.52302	5.87089	3.34787
235146_at	TMCC3	8.342e-05	3.40237	6.71851	3.31614
201656_at	ITGA6	1.1182e-11	7.37214	10.6351	3.26301
214774_x_at	TOX3	0.0442201	2.38339	5.62604	3.24265
202409_at	NA	0.00038243	3.90108	7.0918	3.19072
244665_at	NA	1.1182e-11	5.39095	8.53746	3.14651
206067_s_at	WT1	1.2645e-06	4.22955	7.35501	3.12546
202747_s_at	ITM2A	1.1182e-11	6.87215	9.98271	3.11056
211340_s_at	MCAM	0.0011933	6.12046	9.21363	3.09318
203131_at	PDGFRA	0.0427597	2.75023	5.67591	2.92567
228240_at	NA	9.3992e-06	4.16961	7.08341	2.9138
209603_at	GATA3	1.1182e-11	4.45045	7.33631	2.88586
228698_at	SOX7	0.00182405	5.96508	8.84962	2.88454
233038_at	NA	1.4932e-08	3.36687	6.22731	2.86044
209087_x_at	MCAM	0.00348401	5.7167	8.5712	2.8545
215146_s_at	TTC28	1.1704e-08	4.49015	7.31791	2.82776
234196_at	NA	1.6108e-08	4.32966	7.11322	2.78356
230698_at	CALN1	9.6704e-05	4.26668	7.03317	2.76649
202988_s_at	RGS1	0.00146284	6.12273	8.88573	2.763
233225_at	NA	5.5339e-05	3.60013	6.34988	2.74975
236773_at	NA	0.0193109	3.94359	6.64483	2.70124
235343_at	VASH2	5.5339e-05	3.3682	6.0326	2.6644
228434_at	BTNL9	0.0427597	4.77102	7.35341	2.58239
227361_at	HS3ST3B1	1.2645e-06	5.33974	7.91866	2.57892
210869_s_at	MCAM	0.00348401	4.57407	7.1257	2.55163
219737_s_at	PCDH9	0.00109687	8.79886	11.3323	2.53346
223885_at	CALN1	0.00017666	5.04929	7.58144	2.53216
225611_at	MAST4	1.1182e-11	4.45034	6.9749	2.52456
231600_at	CLEC12B	0.00017666	2.63843	5.14277	2.50434
1556593_s_at	NA	1.975e-05	3.75525	6.24125	2.48599
209959_at	NR4A3	0.0001594	6.63519	9.12072	2.48553
238919_at	NA	0.0189129	5.47129	7.95556	2.48427
232227_at	NA	1.5729e-06	5.27079	7.74044	2.46965
204836_at	GLDC	3.787e-05	4.82702	7.25669	2.42967
1559459_at	LOC613266	0.0166397	4.66123	7.08041	2.41918
1556037_s_at	HHIP	0.0131533	5.06427	7.47544	2.41117
235968_at	AGAP1	3.9157e-08	3.54169	5.94564	2.40395
213058_at	TTC28	1.1981e-07	5.20819	7.61096	2.40277
227798_at	SMAD1	0.0324721	7.80891	10.2008	2.39191
209822_s_at	VLDLR	0.0150996	4.42561	6.80502	2.37942
202289_s_at	TACC2	0.0166397	3.95793	6.31948	2.36155
242664_at	NA	0.00025278	2.79453	5.14737	2.35284
209543_s_at	CD34	8.7723e-07	6.607	8.94258	2.33558
216834_at	RGS1	0.00025278	8.22149	10.5441	2.32265
224516_s_at	CXXC5	3.3902e-05	7.64203	9.94473	2.3027
226847_at	FST	0.0127377	3.47693	5.77415	2.29722
242686_at	STARD13	0.0096313	3.54821	5.84361	2.2954
231166_at	GPR155	0.0460271	4.04091	6.31268	2.27178
1554486_a_at	C6orf114	0.00025278	6.75151	9.01879	2.26728
229091_s_at	CCNJ	1.2645e-06	5.88383	8.14623	2.2624
205572_at	ANGPT2	3.8964e-06	3.18198	5.4351	2.25312
226489_at	TMCC3	5.9123e-05	4.34259	6.58143	2.23884
224013_s_at	SOX7	0.00283455	4.14663	6.37977	2.23314
210993_s_at	SMAD1	0.0460271	8.17136	10.3866	2.21529
238865_at	PABPC4L	0.0460271	2.94646	5.15718	2.21072
203642_s_at	COBLL1	8.342e-05	3.06994	5.27234	2.2024
243478_at	NA	9.6704e-05	2.67821	4.83616	2.15795
207978_s_at	NR4A3	0.00407758	4.72918	6.86693	2.13775
219470_x_at	CCNJ	3.8964e-06	6.04377	8.17772	2.13395
203335_at	PHYH	0.00283455	7.9458	10.0787	2.13291
235142_at	ZBTB8A	2.6769e-05	5.29543	7.42414	2.1287
219740_at	VASH2	0.00035533	4.60326	6.7293	2.12604
230391_at	NA	5.5339e-05	6.52801	8.62889	2.10088
214453_s_at	IFI44	0.0209316	7.05376	9.15137	2.09762
227534_at	C9orf21	9.3992e-06	6.83494	8.93093	2.096
1556592_at	NA	5.5339e-05	2.85455	4.94652	2.09197
224435_at	C10orf58	1.4032e-05	7.15605	9.23289	2.07683
233955_x_at	CXXC5	1.975e-05	8.16737	10.2421	2.07472
40016_g_at	MAST4	1.1182e-11	5.46182	7.52341	2.06159
224507_s_at	MGC12916	2.0728e-09	5.85097	7.89865	2.04768
230179_at	LOC285812	9.3992e-06	6.97975	9.01376	2.03402
207426_s_at	TNFSF4	0.0150996	5.82341	7.85303	2.02962
229004_at	NA	0.0096313	3.86152	5.89057	2.02905
209324_s_at	RGS16	0.0478744	6.16077	8.18074	2.01996
226342_at	SPTBN1	3.3902e-05	9.09787	11.0886	1.99076
232081_at	NA	0.00676362	7.23935	9.21678	1.97743
212062_at	ATP9A	0.0096313	5.08607	7.05343	1.96736
225369_at	ESAM	1.1723e-06	4.73057	6.69358	1.96301
1555963_x_at	B3GNT7	0.00676362	4.50573	6.45698	1.95125
219743_at	HEY2	0.0150996	4.01691	5.9491	1.9322
223627_at	MEX3B	1.333e-07	4.89956	6.81924	1.91968
222996_s_at	CXXC5	5.5339e-05	8.21145	10.1169	1.9055
220591_s_at	EFHC2	5.5339e-05	4.14716	6.04672	1.89956
1569401_at	CLEC12A	0.00067124	3.52105	5.40446	1.8834
1555578_at	PTPRM	0.00146284	2.5573	4.43587	1.87856
227329_at	ZBTB46	5.5339e-05	5.02067	6.89411	1.87344
220450_at	NA	0.00806292	6.47836	8.34609	1.86773
204567_s_at	ABCG1	0.0286843	5.89426	7.74973	1.85547
230913_at	NA	0.0150996	5.53204	7.38621	1.85417
228155_at	C10orf58	0.00038243	8.16015	10.008	1.84788
211382_s_at	TACC2	0.0150996	3.76977	5.59294	1.82317
225532_at	CABLES1	0.00067124	5.44078	7.26338	1.82259
222921_s_at	HEY2	0.00407758	4.59673	6.41318	1.81645
239562_at	MTHFD2L	3.9157e-08	5.60118	7.41631	1.81513
241535_at	LOC100292909	0.0460271	5.174	6.9699	1.7959
219821_s_at	GFOD1	3.8964e-06	7.756	9.54727	1.79127
229661_at	SALL4	5.9123e-05	5.03316	6.82119	1.78803
1555962_at	B3GNT7	0.0127377	5.43591	7.22273	1.78683
219738_s_at	PCDH9	0.0427597	4.82052	6.59944	1.77892
1558621_at	CABLES1	0.00035533	3.47348	5.24229	1.76881
216979_at	NR4A3	0.00017666	4.7274	6.49305	1.76565
227290_at	NA	0.00806292	5.11101	6.87338	1.76237
219949_at	LRRC2	0.0150996	3.37849	5.13056	1.75207
240690_at	NA	8.342e-05	6.67346	8.41941	1.74595
238762_at	NA	1.3298e-07	6.05254	7.79711	1.74458
227146_at	QSOX2	2.9735e-06	8.18177	9.92295	1.74118
227019_at	C1orf226	0.0460271	4.50498	6.24418	1.73919
214475_x_at	CAPN3	0.00348401	5.43108	7.16526	1.73418
231357_at	CLEC12B	0.00098194	3.02467	4.75534	1.73068
1569864_at	SERAC1	5.5339e-05	3.94809	5.67774	1.72966
212658_at	LHFPL2	3.9157e-08	5.28865	7.01564	1.72699
244623_at	KCNQ5	0.0189129	4.18462	5.91053	1.72591
224508_at	MGC12916	8.9694e-07	4.43347	6.14744	1.71397
220330_s_at	SAMSN1	0.0150996	7.07047	8.77818	1.7077
201200_at	CREG1	3.8964e-06	8.45155	10.1538	1.7022
202672_s_at	ATF3	0.00017666	8.27314	9.95698	1.68384
209086_x_at	MCAM	0.0096313	5.69281	7.37649	1.68368
226814_at	ADAMTS9	0.0127377	3.25124	4.93078	1.67953
1555168_a_at	CALN1	0.00025278	4.70488	6.37918	1.6743
229074_at	NA	0.00125661	4.78318	6.4551	1.67192
229629_at	NA	0.00182405	5.22582	6.89234	1.66653
230954_at	C20orf112	9.3992e-06	4.95873	6.60529	1.64657
211890_x_at	CAPN3	0.00283455	5.58846	7.22564	1.63717
219227_at	CCNJL	0.00011806	4.86557	6.50271	1.63714
225127_at	TMEM181	0.00278664	6.93871	8.57526	1.63655
211032_at	COBLL1	0.00407758	2.70081	4.3337	1.63289
228097_at	MYLIP	6.4855e-11	8.97687	10.5939	1.61704
225224_at	C20orf112	1.3298e-07	7.04704	8.65688	1.60984
242218_at	PPARD	0.0096313	6.04204	7.64543	1.60338
223228_at	LDOC1L	0.0286843	6.09531	7.69314	1.59782
1555216_a_at	LOC645722	0.0166397	3.88736	5.48221	1.59485
227099_s_at	LOC387763	0.0460271	6.32217	7.91066	1.58849
203574_at	NFIL3	0.00397996	9.01862	10.5979	1.57926
224374_s_at	EMILIN2	3.3902e-05	6.28007	7.85169	1.57162
210944_s_at	CAPN3	0.0011933	7.77779	9.34699	1.5692
224666_at	NSMCE1	0.0189129	8.48714	10.0524	1.56528
1569362_at	ALCAM	0.0427597	3.70977	5.27291	1.56314
203749_s_at	RARA	0.00125661	5.68207	7.2382	1.55613
225997_at	MOBKL1A	0.00676362	8.11454	9.66619	1.55165
244352_at	NA	9.3992e-06	5.10193	6.65226	1.55033
229822_at	NA	0.00407758	4.8644	6.41026	1.54586
212958_x_at	PAM	0.0189129	6.12704	7.66297	1.53593
238002_at	NA	0.0127377	5.58904	7.12171	1.53267
226364_at	HIP1	0.00017666	5.19405	6.72281	1.52876
212978_at	LRRC8B	0.00038243	6.65251	8.16978	1.51727
202410_x_at	NA	0.0166397	4.29484	5.80658	1.51175
226109_at	C21orf91	0.0209316	7.17467	8.68459	1.50992
220319_s_at	MYLIP	1.3298e-07	9.28326	10.7907	1.50747

## Sheet: ST2-B
Supplementary table 2: Top differentially regulated probe sets identified by class comparison analysis between ERG-related and non-ERG-related groups.
B: Probe sets most down-regulated in ERG-related group (134, Ifdr<0.05, FC>1.5).
lfdr, local false discovery rate; FC, fold change.
Probe set	Gene symbol	lfdr	means non-ERG-related	means ERG-related	FC (mean non-ERG-related - mean ERG-related)
205290_s_at	BMP2	1.47e-09	9.52004	5.17391	4.34613
205289_at	BMP2	6.49e-11	8.7226	4.61274	4.10986
227486_at	NT5E	1.12e-11	7.56106	4.45847	3.10259
244280_at	NA	6.49e-11	7.76012	4.70612	3.054
228592_at	MS4A1	0.000671236	8.60912	5.57292	3.0362
203939_at	NT5E	1.12e-11	7.78484	4.79893	2.98591
209365_s_at	ECM1	1.47e-09	8.72749	5.75317	2.97432
225246_at	STIM2	2.59e-08	8.51222	5.59301	2.91922
209101_at	CTGF	0.00544393	8.24313	5.33809	2.90504
202242_at	TSPAN7	1.12e-11	6.8783	3.99421	2.88409
203066_at	CHST15	2.71e-06	9.73476	6.90193	2.83283
220952_s_at	PLEKHA5	3.92e-08	5.90468	3.27058	2.6341
234140_s_at	STIM2	3.61e-09	8.10192	5.46878	2.63315
238029_s_at	SLC16A14	1.33e-07	7.01021	4.38011	2.6301
225019_at	CAMK2D	3.24e-10	7.05488	4.44817	2.60671
212192_at	KCTD12	0.00676361	7.24841	4.64231	2.6061
209781_s_at	KHDRBS3	1.12e-11	7.58867	4.98739	2.60128
210356_x_at	MS4A1	0.000176655	7.87559	5.31149	2.5641
217418_x_at	MS4A1	0.000159404	7.65904	5.10648	2.55257
230249_at	KHDRBS3	1.2e-07	5.80542	3.26324	2.54218
212070_at	GPR56	2.91e-10	9.32062	6.79449	2.52614
206637_at	P2RY14	0.00283455	7.2409	4.7697	2.47119
244413_at	CLECL1	0.000159404	6.8376	4.37968	2.45792
228555_at	CAMK2D	1.12e-11	6.72982	4.2759	2.45392
242051_at	NA	5.53e-05	8.62645	6.17355	2.4529
232530_at	PLD1	5.53e-05	5.56041	3.12247	2.43794
229686_at	P2RY8	1.24e-05	10.5873	8.14983	2.43746
224994_at	CAMK2D	1.23e-10	5.99744	3.60536	2.39209
237946_at	NA	0.000176655	6.58754	4.23391	2.35363
222942_s_at	TIAM2	2.07e-09	7.20471	4.87853	2.32617
231793_s_at	CAMK2D	1.12e-11	6.27132	3.94666	2.32466
220389_at	CCDC81	2.07e-09	6.15846	3.85159	2.30687
204304_s_at	PROM1	0.000252783	5.44655	3.15433	2.29222
220230_s_at	CYB5R2	0.00676361	6.57201	4.30328	2.26872
229288_at	EPHA7	2.71e-06	5.89386	3.62788	2.26598
210279_at	GPR18	0.00109687	7.52567	5.28609	2.23958
212956_at	TBC1D9	0.0096313	6.23332	4.00743	2.22589
225688_s_at	PHLDB2	8.34e-05	5.93283	3.70856	2.22428
225660_at	SEMA6A	0.0127377	7.44327	5.23982	2.20345
209949_at	NCF2	0.00109687	7.38034	5.1807	2.19964
230069_at	SFXN1	1.24e-05	7.19388	5.00781	2.18607
228599_at	MS4A1	0.000176655	6.02178	3.83639	2.18539
210948_s_at	LEF1	5.03e-10	7.80169	5.62037	2.18132
229461_x_at	NEGR1	0.0427597	6.1036	3.93131	2.17229
201028_s_at	CD99	2.97e-06	9.65682	7.4943	2.16252
229967_at	CMTM2	1.33e-07	7.89732	5.73545	2.16187
1559221_at	NA	8.5e-10	5.40561	3.26419	2.14142
236430_at	TMED6	0.000176655	6.74371	4.62226	2.12145
218988_at	SLC35E3	3.24e-10	9.26083	7.14506	2.11578
208982_at	PECAM1	0.000176655	8.77113	6.72389	2.04724
215028_at	SEMA6A	0.00676361	5.86132	3.81893	2.04238
208370_s_at	RCAN1	0.0127377	9.29204	7.26569	2.02634
219837_s_at	CYTL1	0.0460271	8.10594	6.07975	2.02619
203435_s_at	MME	0.0127377	9.98235	7.9576	2.02475
201876_at	PON2	3.79e-05	5.8506	3.83676	2.01384
201889_at	FAM3C	6.49e-11	8.64518	6.65206	1.99312
225160_x_at	MDM2	2.91e-10	9.02185	7.04062	1.98123
223708_at	C1QTNF4	0.0150996	7.27388	5.30144	1.97244
221558_s_at	LEF1	1.33e-07	10.8094	8.83723	1.97214
213385_at	CHN2	1.26e-06	5.3775	3.40744	1.97005
208981_at	PECAM1	0.000176655	7.12281	5.1569	1.96591
236316_at	FAM3C	1.33e-07	6.04184	4.07863	1.96321
212188_at	KCTD12	0.0096313	7.29306	5.33544	1.95762
238365_s_at	C1orf228	0.0166397	9.57773	7.63396	1.94377
226853_at	BMP2K	6.49e-11	7.04157	5.11822	1.92335
201029_s_at	CD99	1.33e-07	11.4206	9.50389	1.91667
242520_s_at	C1orf228	0.0427597	7.9781	6.06527	1.91283
213135_at	TIAM1	1.61e-08	7.03673	5.14239	1.89434
227792_at	ITPRIPL2	0.0478744	6.23481	4.34658	1.88823
204438_at	NA	0.0096313	6.3384	4.47232	1.86608
244230_at	NA	0.000176655	6.47462	4.63328	1.84134
225250_at	STIM2	2.07e-09	6.12919	4.29648	1.83271
200696_s_at	GSN	1.24e-05	9.53994	7.71388	1.82606
1553994_at	NT5E	1.33e-07	4.8628	3.03865	1.82415
201212_at	LGMN	0.00283455	7.58669	5.78476	1.80194
212975_at	DENND3	0.00407758	9.12981	7.33478	1.79502
214961_at	MTUS2	5.53e-05	5.09251	3.30223	1.79028
231042_s_at	NA	2.07e-09	4.47508	2.70501	1.77007
223423_at	GPR160	0.0189129	7.49798	5.7315	1.76648
243819_at	NA	0.00676361	8.63851	6.88671	1.7518
232055_at	SFXN1	0.00676361	8.06105	6.31133	1.74972
229645_at	FAM69C	5.91e-05	7.41688	5.6735	1.74338
211597_s_at	HOPX	0.0096313	6.46435	4.72313	1.74122
230970_at	NA	1.4e-05	8.46446	6.72853	1.73593
243357_at	NEGR1	0.0131533	6.32561	4.59139	1.73421
37170_at	BMP2K	1.12e-11	6.36127	4.63309	1.72819
228462_at	IRX2	0.0481574	5.18344	3.45715	1.72628
210299_s_at	FHL1	0.00407758	7.92125	6.19613	1.72512
203695_s_at	DFNA5	0.000355334	5.57195	3.84758	1.72437
_at	TJP2	0.00182405	7.82839	6.11284	1.71554
202786_at	STK39	0.000176655	7.93838	6.22421	1.71417
235766_x_at	RAB27A	0.000382426	7.72132	6.00731	1.71401
232974_at	NA	0.00676361	5.83328	4.12231	1.71097
1559263_s_at	NA	0.00283455	9.49004	7.78236	1.70769
244261_at	IL28RA	0.00397996	6.34815	4.64871	1.69945
209583_s_at	CD200	0.0189129	7.85142	6.16852	1.6829
227353_at	TMC8	0.000382426	8.9203	7.24024	1.68006
1554876_a_at	S100Z	1.57e-06	5.46463	3.78497	1.67966
240718_at	LRMP	0.00676361	7.57031	5.90483	1.66547
225355_at	NEURL1B	0.00182405	7.39081	5.74992	1.64089
238533_at	EPHA7	8.34e-05	4.30818	2.66835	1.63983
241205_at	NA	1.49e-08	5.36933	3.73297	1.63636
226039_at	MGAT4A	0.00544393	7.13035	5.50523	1.62512
240052_at	ITPR1	0.00146284	6.55585	4.93471	1.62113
202733_at	P4HA2	0.000176655	5.81082	4.19475	1.61607
1568795_at	NA	1.49e-08	5.641	4.03665	1.60435
222294_s_at	RAB27A	0.0011933	6.96447	5.37111	1.59335
1552767_a_at	HS6ST2	0.00283455	4.7134	3.12242	1.59098
209695_at	PTP4A3	0.000252783	7.19359	5.60501	1.58858
229711_s_at	MDM2	3.24e-10	9.61321	8.0298	1.58341
205882_x_at	ADD3	1.33e-07	9.27927	7.69738	1.58189
208983_s_at	PECAM1	0.000176655	6.06443	4.48451	1.57992
231418_at	MS4A1	0.000252783	5.03674	3.47285	1.56389
223449_at	SEMA6A	0.00676361	6.36977	4.80662	1.56315
204688_at	SGCE	0.00676361	4.77675	3.21368	1.56307
235099_at	CMTM8	0.0150996	8.41956	6.85933	1.56023
221773_at	ELK3	0.0478744	9.3922	7.83412	1.55809
201752_s_at	ADD3	1.33e-07	9.22415	7.66697	1.55719
201540_at	FHL1	0.000671236	11.0127	9.4614	1.55125
224964_s_at	GNG2	0.000159404	10.0159	8.46739	1.54853
240539_at	NA	1.24e-05	7.99064	6.44511	1.54553
219546_at	BMP2K	1.2e-07	7.99294	6.44884	1.5441
238071_at	NA	5.53e-05	7.41462	5.87396	1.54066
209829_at	FAM65B	0.000382426	6.88592	5.35566	1.53026
231329_at	NA	0.0127377	6.07985	4.55469	1.52516
214181_x_at	LST1	0.0478744	9.23533	7.71045	1.52488
59644_at	BMP2K	6.22e-07	7.87288	6.35128	1.52159
204604_at	CDK14	0.0427597	7.69091	6.1717	1.51921
1568611_at	NA	1.24e-05	5.75216	4.23415	1.51801
228826_at	NA	0.000981938	8.14923	6.63146	1.51777
225941_at	EIF4E3	0.000671236	6.66027	5.148	1.51227
242814_at	SERPINB9	0.0478744	8.48797	6.97805	1.50992
219947_at	CLEC4A	0.00676361	5.90627	4.39799	1.50828
221529_s_at	PLVAP	3.39e-05	6.19707	4.69693	1.50015
