# Supplementary material for: High expression of miR-125b-2 and SNORD116 noncoding RNA clusters characterize ERG-related B cell precursor acute lymphoblastic leukemia
Source: Oncotarget. 2017 Mar 21;8(26):42398–413. doi: 10.18632/oncotarget.16392 (PMC5522075; doi:10.18632/oncotarget.16392)
Supplement: Supplementary file 5 [file oncotarget-08-42398-s005.xlsx]

## Sheet: ST6-A
Supplementary table 6: Most differentially regulated probe sets identified by class comparison analysis between ERG-related patients with and without ERG intragenic deletion.
A: 101 probe sets up-regulated in ERG-related patients without ERG intragenic deletion when compared to ERG deleted patients (Adjusted p-value <0.05).
Probe set	Gene symbol	Adjusted p-value	means ERG not deleted	means ERG deleted	FC (mean ERG not deleted - mean ERG deleted)
209835_x_at	CD44	0.0065	9.13121	6.36412	2.76709
212014_x_at	CD44	0.008	9.08014	6.39939	2.68075
204490_s_at	CD44	0.0085	8.94226	6.29571	2.64655
216248_s_at	NR4A2	0.0055	10.1237	7.54228	2.58137
204621_s_at	NR4A2	0.0055	9.92658	7.34697	2.57961
206115_at	EGR3	0.014	7.97581	5.41578	2.56003
225436_at	FAM108C1	0.014	8.04059	5.52031	2.52028
1557905_s_at	CD44	0.006	9.38789	6.87053	2.51736
202912_at	ADM	0.0445	9.26821	6.76338	2.50483
229221_at	CD44	0.006	7.93804	5.45556	2.48248
225262_at	FOSL2	0.001	10.0236	7.56264	2.46093
204622_x_at	NR4A2	0.0045	10.2909	7.83286	2.458
225530_at	MOB3A	0.005	9.98391	7.59741	2.3865
228188_at	FOSL2	0.0075	7.67383	5.29056	2.38328
204489_s_at	CD44	0.021	9.88704	7.54613	2.3409
210916_s_at	CD44	0.0275	8.69287	6.42639	2.26647
1561042_at	LOC286109	0.0035	6.11948	3.87301	2.24646
242907_at	GBP2	0.031	7.40124	5.16438	2.23686
226099_at	ELL2	0.0285	7.65384	5.41901	2.23483
225612_s_at	B3GNT5	0.037	7.47699	5.25029	2.22671
204440_at	CD83	0.008	10.0974	7.88165	2.21578
218880_at	FOSL2	0.0105	8.32183	6.12166	2.20017
212907_at	SLC30A1	0.014	9.41636	7.23902	2.17734
242520_s_at	C1orf228	0.0145	7.06535	4.94418	2.12116
225827_at	EIF2C2	0	9.82719	7.73358	2.09361
226982_at	ELL2	0.0085	7.99748	5.93053	2.06695
202340_x_at	NR4A1	0.0055	9.48792	7.4591	2.02882
200632_s_at	NDRG1	0	10.5104	8.48811	2.02225
228181_at	SLC30A1	0.02	8.23353	6.21921	2.01431
229744_at	SSFA2	0.0005	8.34685	6.35367	1.99319
207978_s_at	NR4A3	0.031	7.79162	5.82417	1.96746
215087_at	C15orf39	0.0095	7.0231	5.06692	1.95618
230127_at	---	0.0315	5.94607	4.03659	1.90948
206342_x_at	IDS	0.016	8.63907	6.73409	1.90498
201170_s_at	BHLHE40	0.0415	10.9262	9.02931	1.89688
205027_s_at	MAP3K8	0.0395	8.22099	6.34606	1.87492
202381_at	ADAM9	0.026	8.2859	6.42566	1.86024
209267_s_at	SLC39A8	0.001	10.0169	8.16187	1.85505
229265_at	SKI	0.0005	10.324	8.4726	1.85139
204270_at	SKI	0.001	8.60199	6.75274	1.84925
236207_at	SSFA2	0.001	7.33318	5.49545	1.83772
227013_at	LATS2	0.001	9.48116	7.64905	1.83212
201169_s_at	BHLHE40	0.028	6.86652	5.05658	1.80995
205398_s_at	SMAD3	0.0445	7.36356	5.5668	1.79676
207945_s_at	CSNK1D	0.0015	9.72798	7.93456	1.79342
1569362_at	ALCAM	0.0185	6.44242	4.66103	1.78139
235670_at	STX11	0.0315	5.5914	3.81186	1.77953
203320_at	SH2B3	0.004	9.54425	7.77021	1.77404
229937_x_at	---	0.0085	7.51703	5.77023	1.74679
219869_s_at	SLC39A8	0.001	7.42493	5.68921	1.73571
201666_at	TIMP1	0.016	7.94254	6.23045	1.71209
219696_at	DENND1B	0.02	6.07734	4.36842	1.70891
204039_at	CEBPA	0.0465	8.04103	6.33927	1.70176
223380_s_at	LATS2	0.0005	9.53227	7.83154	1.70073
232297_at	KLHL5	0.006	7.49845	5.81076	1.68769
226021_at	RDH10	0.003	6.27976	4.59615	1.68361
218881_s_at	FOSL2	0.006	7.84161	6.15815	1.68347
230052_s_at	NFKBID	0.046	8.12955	6.44733	1.68222
203887_s_at	THBD	0.0475	5.73126	4.07503	1.65623
224978_s_at	USP36	0.008	8.65658	7.00207	1.65451
242938_s_at	FOXK2	0.0115	7.05869	5.41813	1.64056
207275_s_at	ACSL1	0.0195	8.99867	7.35997	1.6387
226001_at	KLHL5	0.014	7.81963	6.19414	1.62549
206917_at	GNA13	0.0025	7.87786	6.26089	1.61697
213310_at	EIF2C2	0.027	7.44431	5.82752	1.6168
211474_s_at	SERPINB6	0.0465	7.29471	5.68912	1.60559
201963_at	ACSL1	0.028	10.1392	8.53954	1.59965
230348_at	LATS2	0.024	7.42722	5.86402	1.56321
202506_at	SSFA2	0.001	8.34337	6.78904	1.55433
228263_at	GRASP	0.001	8.35438	6.809	1.54537
201195_s_at	SLC7A5	0.0235	9.80014	8.26454	1.5356
225569_at	EIF2C2	0.0235	9.16394	7.64426	1.51968
227565_at	KLHL5	0.0015	7.5458	6.03566	1.51015
220370_s_at	USP36	0.0085	8.9437	7.44647	1.49724
41577_at	PPP1R16B	0.0025	10.6327	9.13982	1.49289
203504_s_at	ABCA1	0.0285	8.74753	7.27642	1.47111
231963_at	ANKRD33B	0.0195	10.147	8.68628	1.46069
227983_at	RILPL2	0.0135	10.0365	8.59083	1.44566
231779_at	IRAK2	0.0415	6.73152	5.28781	1.44371
201136_at	PLP2	0.0395	9.65154	8.21071	1.44083
234907_x_at	POLB	0.0135	6.73311	5.2932	1.43991
204794_at	DUSP2	0.037	7.73762	6.29948	1.43813
212750_at	PPP1R16B	0.005	10.4121	8.97416	1.43799
204494_s_at	C15orf39	0.045	7.69204	6.25419	1.43785
214211_at	FTH1	0.0085	11.0411	9.60908	1.432
216504_s_at	SLC39A8	0.003	5.33087	3.91416	1.41671
225974_at	TMEM64	0.006	6.02501	4.63253	1.39248
1553042_a_at	NFKBID	0.0315	7.15444	5.76205	1.39239
229841_at	---	0.0215	7.73748	6.34676	1.39072
212770_at	TLE3	0.0135	8.08441	6.69431	1.3901
210754_s_at	LYN	0.028	8.91512	7.52523	1.38989
203821_at	HBEGF	0.021	9.8149	8.43288	1.38201
235035_at	SLC35E1	0.0105	7.49659	6.11592	1.38067
215931_s_at	ARFGEF2	0.0085	6.48805	5.11123	1.37681
222417_s_at	SNX5	0.0135	10.3446	8.97748	1.36714
202625_at	LYN	0.0285	9.20941	7.85158	1.35783
1555978_s_at	MYL12A	0.0275	6.98295	5.62536	1.35759
219956_at	GALNT6	0.0115	6.1128	4.78128	1.33152
204908_s_at	BCL3	0.0235	8.13856	6.82973	1.30883
226633_at	RAB8B	0.018	9.52779	8.21922	1.30857
38037_at	HBEGF	0.0265	9.74103	8.44086	1.30017

## Sheet: ST6-B
Supplementary table 6: Most differentially regulated probe sets identified by class comparison analysis between ERG-related patients with and without ERG intragenic deletion.
B: 131 probe sets down-regulated in ERG-related patients without ERG intragenic deletion when compared to ERG deleted patients (Adjusted p-value <0.05).
Probe set	Gene symbol	Adjusted p-value	means ERG not deleted	means ERG deleted	FC (mean ERG not deleted – mean ERG deleted)
204913_s_at	SOX11	0.0035	3.75201	9.38422	-5.63222
204914_s_at	SOX11	0.006	4.31556	9.69605	-5.38049
209291_at	ID4	0.0235	5.40875	10.1071	-4.69838
216623_x_at	TOX3	0.001	4.11365	8.6677	-4.55406
204915_s_at	SOX11	0.0055	4.58798	9.08209	-4.49411
214774_x_at	TOX3	0.001	4.05125	8.44483	-4.39358
203131_at	PDGFRA	0.004	5.22125	9.5485	-4.32725
215108_x_at	TOX3	0.0005	4.50913	8.46836	-3.95923
213880_at	LGR5	0.008	5.54345	9.38847	-3.84502
1559280_a_at	LOC100506013	0.0105	5.32992	9.0378	-3.70788
209292_at	ID4	0.0315	3.72448	7.36848	-3.644
227949_at	PHACTR3	0.0015	3.5453	7.10924	-3.56394
231257_at	TCERG1L	0.0315	3.66299	7.13663	-3.47364
1556599_s_at	LOC100130503	0.026	5.89166	9.33545	-3.4438
214039_s_at	LAPTM4B	0.014	5.35144	8.71895	-3.3675
219855_at	NUDT11	0.0315	4.40927	7.77564	-3.36637
215894_at	PTGDR	0.0105	5.86808	8.9915	-3.12342
205413_at	MPPED2	0.034	5.89437	8.96499	-3.07061
204730_at	RIMS3	0.0195	5.46529	8.52211	-3.05682
230928_at	---	0.016	4.92145	7.97689	-3.05544
229085_at	LRRC3B	0.0135	4.37567	7.39902	-3.02335
203386_at	TBC1D4	0.004	4.81474	7.76221	-2.94747
203434_s_at	MME	0.0155	6.84384	9.75085	-2.90702
232676_x_at	MYEF2	0	4.85028	7.67088	-2.82061
223611_s_at	LNX1	0.0255	5.65324	8.39573	-2.74249
204115_at	GNG11	0.0105	7.90663	10.6435	-2.73688
1556598_at	ARPP21	0.0395	4.17119	6.85	-2.67881
231166_at	GPR155	0.0315	5.24461	7.84689	-2.60228
222771_s_at	MYEF2	0.0005	3.57313	6.15811	-2.58498
227341_at	BEND7	0.0105	4.43535	6.99565	-2.56031
214464_at	CDC42BPA	0.011	5.12019	7.65926	-2.53907
244741_s_at	LOC100128252	0	4.66076	7.13788	-2.47712
242450_at	RGMB	0.007	4.09079	6.52338	-2.43259
226989_at	RGMB	0.001	5.37231	7.79963	-2.42732
208029_s_at	LAPTM4B	0.046	4.82641	7.24903	-2.42262
224520_s_at	BEST3	0.0015	3.37955	5.78384	-2.40428
202245_at	LSS	0.0005	7.72619	10.126	-2.39981
206591_at	RAG1	0.031	7.21725	9.57081	-2.35356
206756_at	CHST7	0.0055	7.51237	9.8304	-2.31803
229655_at	FAM19A5	0.0315	4.63775	6.95269	-2.31494
229464_at	MYEF2	0	4.62195	6.92924	-2.30729
239752_at	---	0.001	5.35378	7.63856	-2.28477
238919_at	---	0.0115	7.23746	9.50004	-2.26259
203387_s_at	TBC1D4	0.0415	4.97838	7.2279	-2.24952
215017_s_at	FNBP1L	0.0475	5.12043	7.33861	-2.21818
210473_s_at	GPR125	0.0055	4.61305	6.82973	-2.21669
225627_s_at	CACHD1	0.003	4.54268	6.75193	-2.20925
229004_at	ADAMTS15	0.008	5.06726	7.21738	-2.15012
234165_at	PTGDR	0.016	4.86201	7.009	-2.14699
210993_s_at	SMAD1	0.0055	9.50678	11.645	-2.13819
209789_at	CORO2B	0.001	4.55089	6.62879	-2.0779
230896_at	BEND4	0.01	4.30275	6.37536	-2.07261
235144_at	RASEF	0.0415	3.38937	5.4522	-2.06283
213478_at	KAZN	0.0035	4.50781	6.56236	-2.05455
203435_s_at	MME	0.006	7.06465	9.11168	-2.04703
228925_at	ADAM1	0.0145	4.20212	6.23623	-2.03411
225619_at	SLAIN1	0.001	4.31698	6.34791	-2.03093
203335_at	PHYH	0.001	9.29022	11.2816	-1.99139
218820_at	C14orf132	0.009	3.75301	5.73295	-1.97994
227798_at	SMAD1	0.0145	9.63793	11.5833	-1.94537
205603_s_at	DIAPH2	0.0475	4.73662	6.67048	-1.93386
213839_at	CLMN	0.002	5.29939	7.22828	-1.92888
228776_at	GJC1	0.0145	3.61443	5.52061	-1.90618
221213_s_at	ZNF280D	0.0085	5.60883	7.51461	-1.90577
212372_at	MYH10	0.0415	6.21949	8.11304	-1.89354
203431_s_at	ARHGAP32	0.0295	4.04343	5.91859	-1.87516
201448_at	TIA1	0.006	7.52169	9.38145	-1.85977
227340_s_at	RGMB	0.027	3.70955	5.53359	-1.82404
228843_at	ARL10	0.0055	5.48108	7.3039	-1.82282
213189_at	MINA	0.012	4.76713	6.54713	-1.78001
230653_at	---	0.041	5.39517	7.17136	-1.77619
227339_at	RGMB	0.0115	5.61503	7.3832	-1.76817
226571_s_at	PTPRS	0.0405	5.25692	7.01944	-1.76252
231013_at	---	0.0115	5.44611	7.17717	-1.73106
222772_at	MYEF2	0.008	3.42663	5.14398	-1.71735
244740_at	---	0	5.42518	7.13718	-1.71201
219144_at	DUSP26	0.0135	5.75444	7.44493	-1.69049
213188_s_at	MINA	0.0315	5.31101	6.97943	-1.66842
219432_at	EVC	0.012	4.35578	6.00935	-1.65357
228280_at	ZC3HAV1L	0.001	5.80396	7.45302	-1.64907
228095_at	PHF14	0.031	6.67801	8.27746	-1.59945
207417_s_at	ZNF177	0.0025	4.84385	6.40882	-1.56497
226923_at	SCFD2	0.0485	6.25876	7.82288	-1.56412
226800_at	EFCAB7	0.0195	4.10911	5.66918	-1.56007
222428_s_at	LARS	0.0125	7.14809	8.70241	-1.55433
204612_at	PKIA	0.0485	5.08302	6.63706	-1.55404
218194_at	REXO2	0.0165	8.06826	9.62191	-1.55365
220459_at	MCM3AP-AS1	0.0275	4.51458	6.06049	-1.54591
204019_s_at	SH3YL1	0.006	7.08911	8.63421	-1.54511
228383_at	PNPLA7	0.0085	5.67178	7.2075	-1.53572
201681_s_at	DLG5	0.0315	5.08228	6.61448	-1.5322
214773_x_at	TIPRL	0.0235	6.27656	7.80385	-1.52729
208614_s_at	FLNB	0.0015	7.35952	8.88145	-1.52192
208940_at	SEPHS1	0.0145	6.57822	8.08769	-1.50947
201688_s_at	TPD52	0.016	6.36978	7.87519	-1.50541
243409_at	FOXL1	0.0235	5.62073	7.11925	-1.49852
205267_at	POU2AF1	0.026	9.26339	10.7593	-1.49593
215117_at	RAG2	0.0465	6.34453	7.83982	-1.49529
242136_x_at	MGC70870	0.036	4.99508	6.48784	-1.49275
217849_s_at	CDC42BPB	0.0285	3.65518	5.13642	-1.48123
210094_s_at	PARD3	0.045	7.06561	8.54163	-1.47602
214373_at	---	0.001	5.96925	7.44214	-1.47289
226327_at	ZNF507	0.019	5.03245	6.50302	-1.47057
224771_at	NAV1	0.0345	7.20482	8.67033	-1.4655
211018_at	LSS	0.0135	4.53949	5.99955	-1.46006
219737_s_at	PCDH9	0.03	10.9916	12.447	-1.45532
226779_at	LMBRD2	0.0415	5.72127	7.17339	-1.45212
203517_at	MTX2	0.0465	5.34804	6.78334	-1.4353
225180_at	TTC14	0.0315	7.57083	9.00445	-1.43362
236635_at	ZNF667	0.0455	5.43842	6.86632	-1.4279
221527_s_at	PARD3	0.0085	4.67252	6.08874	-1.41621
200614_at	CLTC	0.016	10.9001	12.3149	-1.4148
238601_at	PHKB	0.014	5.28022	6.68879	-1.40857
226864_at	PKIA	0.0315	3.31155	4.70978	-1.39823
226254_s_at	KIAA1430	0.0225	7.91818	9.31285	-1.39467
219017_at	ETNK1	0.036	5.82384	7.21625	-1.39241
219497_s_at	BCL11A	0.016	8.26348	9.65192	-1.38844
239236_at	---	0.0105	5.69785	7.08144	-1.3836
218713_at	NARG2	0.0225	6.98979	8.37146	-1.38167
224518_s_at	ZNF559	0.013	5.93443	7.30901	-1.37458
225988_at	HERC4	0.0345	5.90545	7.27147	-1.36602
230403_at	RFX3	0.018	4.55548	5.91401	-1.35853
230729_at	---	0.01	4.32623	5.67886	-1.35263
227584_at	NAV1	0.0465	7.39536	8.7363	-1.34094
213239_at	PIBF1	0.0315	6.29893	7.63933	-1.3404
210653_s_at	BCKDHB	0.031	5.30485	6.64137	-1.33652
232038_at	C6orf170	0.0425	3.08204	4.41778	-1.33574
226773_at	---	0.0315	6.72419	8.04967	-1.32548
218259_at	MKL2	0.0485	6.10218	7.40069	-1.29851
223337_at	CWC27	0.0415	5.79385	7.08185	-1.288
219498_s_at	BCL11A	0.0465	8.04772	9.31838	-1.27066
