# Supplementary material for: High expression of miR-125b-2 and SNORD116 noncoding RNA clusters characterize ERG-related B cell precursor acute lymphoblastic leukemia
Source: Oncotarget. 2017 Mar 21;8(26):42398–413. doi: 10.18632/oncotarget.16392 (PMC5522075; doi:10.18632/oncotarget.16392)
Supplement: Supplementary file 6 [file oncotarget-08-42398-s006.xlsx]

## Sheet: ST7
Supplementary table 7: List of aberrations identified in the 95 patients analyzed by SALSA MLPA P335-B1 ALL-IKZF1.
IKZF1 aberrations: 0=negative, 1=intragenic deletion, 2=whole gene deletion; other aberrations: 0= negative, 1= positive for deletion, 2=positive for gain.
GROUP	ERG status	IKZF1	P2RY8-CRLF2	CDKN2A/B	PAX5	ETV6	BTG1	RB1	EBF1	Gender
ERG_REL-1	ERG DEL	1	0	0	0	0	0	0	0	Female
ERG_REL-2	ERG DEL	0	0	0	0	0	0	0	0	Male
ERG_REL-3	ERG DEL	0	0	0	0	0	0	0	0	Female
ERG_REL-4	ERG DEL	0	0	0	0	0	0	0	0	Male
ERG_REL-5	ERG DEL	1	0	0	0	0	0	0	0	Female
ERG_REL-6	ERG DEL	0	0	0	0	0	0	0	0	Female
ERG_REL-7	ERG DEL	0	0	0	0	0	0	0	0	Female
ERG_REL-8	ERG DEL	1	0	0	1	0	0	0	0	Male
ERG_REL-9	ERG DEL	0	2	0	0	0	1	0	0	Female
ERG_REL-10	ERG DEL	1	0	0	0	0	0	0	0	Female
ERG_REL-11	ERG DEL	2	0	0	0	0	0	0	0	Female
ERG_REL-12	ERG DEL	0	0	0	0	0	0	0	0	Male
ERG_REL-13	ERG DEL	1	0	0	0	0	0	0	0	Female
ERG_REL-14	ERG DEL	1	0	0	0	0	0	0	0	Male
ERG_REL-16	ERG WT	1	0	1	1	0	0	0	0	Female
ERG_REL-17	ERG WT	1	0	0	0	0	0	0	0	Female
ERG_REL-18	ERG WT	1	2	0	0	2	0	0	0	Female
ERG_REL-19	ERG WT	1	0	0	0	0	0	0	0	Female
ERG_REL-20	ERG WT	1	0	0	0	0	0	0	0	Female
ERG_REL-21	ERG WT	0	0	1	1	0	0	0	0	Female
ERG_REL-22	ERG WT	0	0	1	0	1	0	1	0	Male
ERG_REL-23	ERG WT	0	0	0	0	0	0	1	0	Female
ERG_REL-24	ERG WT	0	0	1	0	0	0	0	0	Female
ERG_REL-25	ERG WT	0	0	1	0	0	0	0	0	Male
ERG_REL-26	ERG WT	0	0	0	0	0	0	0	0	Male
ERG_REL-27	ERG WT	0	0	0	0	0	0	0	0	Female
ERG_REL-28	ERG WT	0	0	0	0	0	0	0	0	Female
ERG_REL-29	ERG WT	0	0	0	0	0	0	0	0	Male
ERG_REL-30	ERG WT	0	0	0	0	0	0	0	0	Male
ERG_REL-31	ERG WT	0	0	0	0	0	0	0	0	Female
ERG_REL-32	ERG WT	0	0	0	1	0	0	0	0	Female
ERG_REL-33	ERG WT	0	0	0	0	1	0	0	0	Female
ERG_REL-34	ERG WT	0	0	0	0	0	0	0	0	Male
ERG_REL-35	ND	0	0	0	0	0	0	0	0	Male
NON_ERG_REL-29	ERG WT	0	0	0	0	0	0	0	0	Male
NON_ERG_REL-30	ERG WT	0	0	0	0	0	0	0	0	Female
NON_ERG_REL-31	ERG WT	0	0	0	0	0	0	0	0	Male
NON_ERG_REL-32	ERG WT	0	0	0	0	0	0	0	0	Female
NON_ERG_REL-33	ERG WT	0	0	0	0	0	0	0	0	Male
NON_ERG_REL-34	ERG WT	0	0	0	0	0	0	0	0	Male
NON_ERG_REL-35	ERG WT	0	0	0	0	0	0	0	0	Male
NON_ERG_REL-36	ERG WT	0	0	0	0	0	0	1	0	Male
NON_ERG_REL-37	ERG WT	0	0	1	1	0	0	0	0	Female
NON_ERG_REL-39	ERG WT	2	0	1	1	0	1	0	1	Female
NON_ERG_REL-40	ERG WT	2	0	1	1	0	0	0	0	Female
NON_ERG_REL-41	ND	2	0	1	1	0	0	0	0	Male
NON_ERG_REL-42	ERG WT	2	0	1	1	0	0	0	0	Female
NON_ERG_REL-43	ERG WT	1	0	0	0	0	0	0	1	Male
NON_ERG_REL-44	ERG WT	1	0	0	0	0	0	0	0	Male
NON_ERG_REL-45	ERG WT	1	0	1	1	0	1	0	0	Male
NON_ERG_REL-46	ERG WT	1	0	0	0	1	1	0	0	Male
NON_ERG_REL-47	ERG WT	1	0	0	2	0	0	0	0	Male
NON_ERG_REL-48	ND	1	2	0	0	0	0	0	1	Male
NON_ERG_REL-49	ERG WT	1	0	0	1	0	0	0	1	Male
NON_ERG_REL-50	ERG WT	0	1	1	0	0	0	0	0	Male
NON_ERG_REL-51	ERG WT	0	0	1	1	0	1	1	0	Male
NON_ERG_REL-52	ND	0	1	1	1	0	0	0	0	Male
NON_ERG_REL-53	ERG WT	0	0	1	0	0	0	0	0	Male
NON_ERG_REL-54	ERG WT	0	0	1	1	1	0	0	0	Male
NON_ERG_REL-55	ERG WT	0	0	1	1	0	0	0	0	Female
NON_ERG_REL-56	ERG WT	0	0	1	1	0	0	0	0	Male
NON_ERG_REL-57	ND	0	0	1	0	0	0	0	0	Female
NON_ERG_REL-58	ND	0	0	1	1	0	0	0	0	Male
NON_ERG_REL-59	ND	0	2	2	2	0	0	0	0	Female
NON_ERG_REL-60	ND	0	0	1	2	0	0	0	0	Male
NON_ERG_REL-61	ERG WT	0	0	0	0	0	0	0	0	Female
NON_ERG_REL-62	ERG WT	0	0	1	1	0	1	1	0	Male
NON_ERG_REL-63	ERG WT	0	0	1	0	0	0	2	0	Male
NON_ERG_REL-64	ERG WT	0	0	1	1	0	0	0	0	Male
NON_ERG_REL-65	ND	0	0	1	1	0	0	0	0	Male
NON_ERG_REL-66	ERG WT	0	0	1	0	0	0	0	0	Male
NON_ERG_REL-67	ERG WT	0	0	0	0	1	2	0	0	Male
NON_ERG_REL-68	ERG WT	0	0	0	1	1	0	0	0	Female
NON_ERG_REL-69	ERG WT	0	1	1	0	0	0	0	0	Male
NON_ERG_REL-70	ERG WT	0	0	1	1	0	0	0	0	Male
NON_ERG_REL-71	ERG WT	0	0	1	1	0	0	0	0	Male
NON_ERG_REL-72	ERG WT	0	2	0	0	0	0	1	0	Male
NON_ERG_REL-73	ERG WT	0	0	0	0	0	0	0	0	Male
NON_ERG_REL-74	ERG WT	0	1	0	0	0	0	0	0	Female
NON_ERG_REL-75	ERG WT	0	1	0	0	0	0	0	0	Male
NON_ERG_REL-76	ERG WT	0	0	1	1	0	0	0	0	Male
NON_ERG_REL-77	ERG WT	0	0	0	2	0	0	0	0	Male
NON_ERG_REL-78	ERG WT	0	0	1	1	0	0	0	0	Female
NON_ERG_REL-79	ERG WT	0	0	1	1	0	0	0	0	Female
NON_ERG_REL-80	ERG WT	0	0	0	0	0	0	0	0	Male
NON_ERG_REL-89	ERG WT	2	0	0	0	1	0	0	0	Male
NON_ERG_REL-90	ERG WT	2	0	0	0	1	0	0	0	Female
NON_ERG_REL-91	ERG WT	2	0	0	0	1	0	0	0	Female
NON_ERG_REL-92	ERG WT	2	0	0	0	1	0	0	1	Female
NON_ERG_REL-93	ERG WT	0	1	0	0	1	0	0	0	Female
NON_ERG_REL-94	ERG WT	0	0	0	1	1	0	0	0	Male
NON_ERG_REL-95	ERG WT	0	0	0	0	0	0	0	0	Male
NON_ERG_REL-106	ERG WT	2	0	1	1	1	0	0	0	Female
NON_ERG_REL-107	ERG WT	0	0	1	1	0	0	0	0	Female
NON_ERG_REL-108	ERG WT	0	0	0	0	0	0	1	0	Male
